# Supplementary material for: Qualitative Analysis of a Home-Delivered Produce Prescription Intervention to Improve Food and Nutrition Security
Source: Nutrients. 2024 Nov 23;16(23):4010. doi: 10.3390/nu16234010 (PMC11643553; doi:10.3390/nu16234010)
Supplement: Supplementary file 1 [file nutrients-16-04010-s001.zip]

Archive with 2 entries (2 files):
- Supplement S1_Interview Guide.pdf
- Supplement S2_COREQ.pdf
